# Supplementary material for: Tissue-engineered liver using 3D-printed silk fibroin scaffolds loaded with stem cells for the treatment of acute liver injury
Source: Regen Biomater. 2025 Oct 23;12:rbaf103. doi: 10.1093/rb/rbaf103 (PMC12639544; doi:10.1093/rb/rbaf103)
Supplement: rbaf103_Supplementary_Data [file rbaf103_supplementary_data.zip]

Archive with 6 entries (6 files):
- Fig S1.xlsx
- Fig S2.docx
- Fig S3.jpg
- Fig. S6.docx
- Fig.S4.jpg
- Fig.S5.jpg
