# Supplementary material for: Tissue-engineered liver using 3D-printed silk fibroin scaffolds loaded with stem cells for the treatment of acute liver injury
Source: Regen Biomater. 2025 Oct 23;12:rbaf103. doi: 10.1093/rb/rbaf103 (PMC12639544; doi:10.1093/rb/rbaf103)
Supplement: rbaf103_Supplementary_Data [file rbaf103_supplementary_data.zip › Fig S1.xlsx]

## Sheet: Sheet1
		Gene	Primer Sequence
		ALB F	ACCTCCTTTAAGGAAAACCC
		ALB R	GACGGACAGATGAGACCAAT
		CK-18 F	GTGGAAGTGGATGCCCC
		CK-18 R	TCAGCTCCGTGAGTGTGG
		CK-19 F	GAGCGTGATCAGCGGTTT
		CK-19 R	TCGAGGGAGGGGTTAGAG
		AFP F	AGAAAAACTCTGGCGATGGG
		AFP R	GGAAACTGGAAGGGTGGGAC
		CYP 1A1 F	CAATCTCCTCTGGGTGGC
		CYP 1A1 R	TTGCTGTAGTAGTCGGTGTCC
		Actin F	TACGAGGGCTATGCTCTCC
		Actin R	TTGATGTCACGCACGATTT
		β-Catenin F	TGCCGTTCGCCTTCATTATGGAC
		β-Catenin R	TGGGCAAAGGGCAAGGTTTCG
		Cyclin D1 F	GCGTACCCTGACACCAATCTC
		Cyclin D1 R	ACTTGAAGTAAGATACGGAGGGC
		LEF-1 F	CACACAACTGGCATCCCTCATCC
		LEF-1 R	TGGGCTCCTGCTCCTTTCTCTG
